# Supplementary material for: Genome-Wide Identification of the SAMS Gene Family in Upland Cotton (Gossypium hirsutum L.) and Expression Analysis in Drought Stress Treatments
Source: Genes (Basel). 2022 May 12;13(5):860. doi: 10.3390/genes13050860 (PMC9141922; doi:10.3390/genes13050860)
Supplement: Supplementary file 1 [file genes-13-00860-s001.zip]

Archive with 1 entries (1 files):
- genes-1697846-supplementary.xlsx
