# Supplementary material for: Genome-Wide Identification of the SAMS Gene Family in Upland Cotton (Gossypium hirsutum L.) and Expression Analysis in Drought Stress Treatments
Source: Genes (Basel). 2022 May 12;13(5):860. doi: 10.3390/genes13050860 (PMC9141922; doi:10.3390/genes13050860)
Supplement: Supplementary file 1 [file genes-13-00860-s001.zip › genes-1697846-supplementary.xlsx]

## Sheet: Table S1
Table S1. Multilevel consensus sequences of motifs in GhSAMS
Motif	Multilevel consensus sequence	E-value	Width	Site
1	YGGWGAHGGGAFSGKDPTKVDRSGAYIVRQAAKSIVANGLARRCIVQVSY	1.1e-690	16	50
2	EVRKNGTCPWLRPDGKTQVTVEYYNDNGAMVPVRVHTVLISTQHDETVTN	1.9e-679	16	50
3	METFLFTSESVNEGHPDKJCDQVSDAVLDACLAQDPESKVACETCTKTNM	7.4e-658	15	50
4	ENFDFRPGMITINLDLKRGGNFRFLKTAAYGHFGRDDPDFTWEVVKPLKW	2.3e-655	16	50
5	NCKVLVNIEQQSPDIAQGVHGHLTKRPEEIGAGDQGHMFGYATDETPELM	7.4e-653	15	50
6	ADLKEHVIKPVIPEKYLDEKTIFHLNPSGRFVIGGPHGDAGLTGRKIIID	6.6e-652	16	50
7	MVFGEITTKANVDYEKIVRDTCRGIGFVS	4.6e-325	15	29
8	AIGVPEPLSVFVDTYGTGKIPDKEILQJV	5.3e-322	16	29
9	PLTHVLATKLGARLT	1.8e-161	16	15
10	DDVGLDAD	1.1e-47	15	8

## Sheet: Table S2
Genes of G. hirsutum L.	Orthologous genes in Arabidopsis thaliana L.
GhSAMS4	AtSAMS1
GhSAMS12	AtSAMS1
GhSAMS2	AtSAMS2
GhSAMS5	AtSAMS2
GhSAMS10	AtSAMS2
GhSAMS13	AtSAMS2
GhSAMS15	AtSAMS2
GhSAMS1	AtSAMS3
GhSAMS9	AtSAMS3
GhSAMS4	AtSAMS4
GhSAMS8	AtSAMS4
GhSAMS12	AtSAMS4
GhSAMS14	AtSAMS4
GhSAMS16	AtSAMS4

## Sheet: Table S3
Primer name	Sequence (5' to 3')
UBQ7_F	GAAGGCATTCCACCTGACCAAC
UBQ7_R	CTTGACCTTCTTCTTCTTGTGCTTG
GhSAMS4_F	AGCATTGTGGCTAATGGGCT
GhSAMS4_R	CCGTAGGCAGCTGTCTTCAA
GhSAMS8_F	GTTCCAGTTCGTGTGCACAC
GhSAMS8_R	TCTTACGTCCGGTGAGACCT
GhSAMS11_F	GGAAGAATGGTACCTGCCCC
GhSAMS11_R	CGTGAGGACCACCAATGACA
GhSAMS12_F	AGCATTGTGGCTAATGGGCT
GhSAMS12_R	CCGTAGGCAGCTGTCTTCAA
GhSAMS16_F	GTTCCAGTTCGTGTGCACAC
GhSAMS16_R	TCTTACGTCCGGTGAGACCT
